# Supplementary material for: Genetic and Phylogenetic Characteristics of Pasteurella multocida Isolates From Different Host Species
Source: Front Microbiol. 2018 Jun 26;9:1408. doi: 10.3389/fmicb.2018.01408 (PMC6029419; doi:10.3389/fmicb.2018.01408)
Supplement: Table S1 — Virulence factor-associated genes of the 109 P. multocida isolates predicted by the VFDB database. [file Table_1.XLSX]

## Sheet: longest_genes.VFs_bsn.sorted.ta
Query	Query_function	Subject	QueryLen	SubjectLen	AlignmentLen	Querycov (%)	Subjectcov (%)	E_value	Identity (%)	Similarity (%)	Symbol	Function	Virulence factor	VFDB ID	Source species
2125PM_01165	2124	VFG027322	707	782	725	99.2	92.3	3e-171	36.8	57.9	relA	(p)ppGpp synthetase, RelA/SpoT family	ppGpp synthesis and hydrolysis	CVF335	Mycobacterium smegmatis JS623
2125PM_00992	1029	VFG013375	342	341	336	98.2	98.5	0	86	92	lpxD	UDP-3-O-	3-hydroxymyristoyl] glucosamine N-acyltransferase	CVF494	Haemophilus influenzae 86-028NP
2125PM_01406	918	VFG013417	305	305	305	100	100	0	91.8	96.4	lpxC	UDP-3-O-	3-hydroxymyristoyl] N-acetylglucosamine deacetylase	CVF494	Haemophilus somnus 129PT
2125PM_00539	1518	VFG006259	505	352	227	42	61.9	1e-28	36.6	54.2	fbpC	ABC transporter, ATP-binding protein, iron related	ABC transporter	CVF197	Neisseria gonorrhoeae FA 1090
2125PM_01429	726	VFG006259	241	352	228	92.5	63.6	1e-33	32.9	56.6	fbpC	ABC transporter, ATP-binding protein, iron related	ABC transporter	CVF197	Neisseria gonorrhoeae FA 1090
2125PM_00760	684	VFG036559	227	353	222	96	60.3	2e-34	35.1	54.5	fbpC	iron-uptake permease ATP-binding protein	ABC transporter	CVF197	Neisseria lactamica 020-06
2125PM_01123	2058	VFG036547	685	505	491	70.5	88.9	1e-22	24.6	45	fbpB	iron-uptake permease hypothetical protein	ABC transporter	CVF197	Neisseria lactamica 020-06
2125PM_00040	1035	VFG036559	344	353	240	69.8	66.6	1e-38	33.8	55	fbpC	iron-uptake permease ATP-binding protein	ABC transporter	CVF197	Neisseria lactamica 020-06
2125PM_00547	729	VFG036559	242	353	235	90.1	63.5	4e-32	35.7	54.9	fbpC	iron-uptake permease ATP-binding protein	ABC transporter	CVF197	Neisseria lactamica 020-06
CIRMBP-0877_01002	1950	VFG035924	649	208	202	30.5	94.7	7e-34	35.6	61.4	aatC	ABC transporter ATP-binding protein AatC	ABC transporter for dispersin	CVF737	Escherichia coli O78:H11:K80 str. H10407
2125PM_01581	696	VFG035924	231	208	197	81.4	91.3	5e-36	36	57.4	aatC	ABC transporter ATP-binding protein AatC	ABC transporter for dispersin	CVF737	Escherichia coli O78:H11:K80 str. H10407
3480_00015	741	VFG013717	246	264	219	83.7	82.6	2e-29	32	53	hmuV	membrane-bound iron(III) dicitrate transport protein	ABC-type heme transporter	CVF514	Corynebacterium efficiens YS-314
2125PM_00008	2688	VFG023546	895	772	818	90.8	91.1	2e-127	34.1	49.9	secA2	preprotein translocase subunit SecA	Accessory secretion factor	CVF299	Mycobacterium abscessus ATCC 19977
DY120818_01664	510	VFG035891	169	170	109	64.5	63.5	1e-22	42.2	62.4	aec7	hypothetical protein	ACE T6SS	CVF736	Escherichia coli O44:H18 042
2125PM_00181	807	VFG044353	268	258	215	80.2	81.8	3e-32	34.4	52.6	acsB	2,4-dihydroxyhept-2-ene-1,7-dioic acid aldolase	achromobactin	IA011	Dickeya dadantii 3937
2125PM_02001	603	VFG026890	200	195	192	91	93.8	7e-35	33.9	56.8	ahpC	Alkyl hydroperoxide reductase subunit C, AhpC (alkyl hydroperoxidase C)	AhpC	CVF322	Mycobacterium canettii CIPT 140070008
3480_01381	1197	VFG044123	398	407	265	65.8	64.6	9e-28	30.9	46.8	alcS	putative drug resistance translocase	alcaligin	IA010	Bordetella pertussis Tohama I
2125PM_00969	1203	VFG044123	400	407	354	84.8	83.8	6e-27	29.4	44.6	alcS	putative drug resistance translocase	alcaligin	IA010	Bordetella pertussis Tohama I
2125PM_01317	576	VFG000121	191	193	191	99.5	99	3e-85	61.3	78.5	algU	alginate biosynthesis protein AlgZ/FimS	Alginate	VF0091	Pseudomonas aeruginosa PAO1
2125PM_01930	1380	VFG019917	459	478	471	95.9	96.7	6e-87	39.3	57.5	mucD	putative exported heat-shock adaptation serine protease	Alginate regulation	CVF523	Pseudomonas fluorescens SBW25
2125PM_01945	1029	VFG015772	342	386	319	86.8	81.9	2e-74	43.6	62.1	algW	2-alkenal reductase	Alginate regulation	CVF523	Pseudomonas putida GB-1
2125PM_01319	966	VFG015767	321	321	306	91.9	93.5	3e-30	29.1	47.4	mucB	sigma E regulatory protein, MucB/RseB	Alginate regulation	CVF523	Pseudomonas putida W619
2125PM_00995	1329	VFG015012	442	450	450	100	100	5e-116	40.9	64	mucP	membrane-associated zinc metalloprotease, putative	Alginate regulation	CVF523	Pseudomonas stutzeri A1501
ATCC_1662_00068	2121	VFG012478	706	707	699	98.9	98.9	0	74.2	86.1	hlyB	alpha-hemolysin translocation ATP-binding protein HlyB	Alpha-hemolysin	CVF453	Escherichia coli 536
ATCC_1662_00067	1440	VFG033877	479	478	479	100	100	1e-140	43.4	66.2	hlyD	hemolysin secretion protein HlyD	Alpha-hemolysin	CVF453	Escherichia coli UMNK88
2125PM_00263	846	VFG010921	281	341	260	89.3	72.4	3e-28	34.6	53.1	rpoS	stationary phase specific sigma factor RpoS	Alternative sigma factor RpoS	CVF364	Legionella pneumophila str. Corby
2125PM_00885	2040	VFG042313	679	656	681	95.4	94.4	1e-38	25.6	38.5	STM0570	outer membrane esterase	ApeE	SS104	Salmonella enterica subsp. enterica serovar Typhimurium str. LT2
2125PM_01013	507	VFG018243	168	172	166	98.8	96.5	2e-96	78.3	85.5	luxS	S-ribosylhomocysteinase	Autoinducer-2	CVF628	Vibrio parahaemolyticus RIMD 2210633
2125PM_00774	1005	VFG045668	334	336	337	98.2	97.9	3e-36	30	52.5	EFD32_0765	bacterial regulatory protein, LacI family protein	BopD	CVF615	Enterococcus faecalis D32
2125PM_01994	1002	VFG002197	333	336	351	98.5	97.9	1e-21	23.9	45	bopD	sugar-binding transcriptional regulator, LacI family	BopD	VF0362	Enterococcus faecalis V583
2125PM_01409	1014	VFG045670	337	339	339	97.6	97.9	3e-38	29.8	52.8	EFAU004_00405	LacI family transcriptional regulator	BopD	CVF615	Enterococcus faecium Aus0004
CIRMBP-0922_01575	1011	VFG045671	336	339	337	97.3	96.5	1e-23	24.9	46.6	EFAU085_00344	LacI family sugar-binding transcriptional regulator	BopD	CVF615	Enterococcus faecium Aus0085
BUKK_01089	1065	VFG007637	354	372	354	99.4	95.2	4e-163	62.1	76.8	wbjD/wecB	UDP-N-acetylglucosamine 2-epimerase	Capsular polysaccharide	CVF282	Vibrio cholerae O1 biovar El Tor str. N16961
2125PM_01052	1164	VFG007624	387	383	391	100	99.2	1e-150	51.2	72.9	wza	putative polysaccharide export protein YccZ precursor	Capsular polysaccharide	CVF282	Vibrio fischeri ES114
ATCC_2095_01375	1050	VFG007659	349	364	349	100	95.9	0	77.1	89.4	rmlB	dTDP-glucose 4,6-dehydratase	Capsular polysaccharide	CVF282	Vibrio fischeri ES114
ATCC_2095_01382	879	VFG007661	292	299	286	97.9	95.7	7e-174	76.9	90.9	rmlA	Glucose-1-phosphate thymidylyltransferase	Capsular polysaccharide	CVF282	Vibrio fischeri ES114
2125PM_01978	1173	VFG007656	390	388	387	99.2	99.7	2e-170	56.6	75.5	wbfV/wcvB	Predicted UDP-glucose 6-dehydrogenase	Capsular polysaccharide	CVF282	Vibrio vulnificus CMCP6
BUKK_01090	1269	VFG007635	422	423	423	99.3	99.3	0	66.7	80.9	wecC	UDP-N-acetyl-D-mannosaminuronate dehydrogenase	Capsular polysaccharide	CVF282	Vibrio vulnificus CMCP6
ATCC_11039_01583	804	VFG007656	267	388	266	99.6	68.3	4e-105	57.1	72.2	wbfV/wcvB	Predicted UDP-glucose 6-dehydrogenase	Capsular polysaccharide	CVF282	Vibrio vulnificus CMCP6
2125PM_01051	444	VFG007627	147	146	147	100	100	6e-57	53.1	74.1	wzb	cytoplasmic phosphatase	Capsular polysaccharide	CVF282	Vibrio vulnificus YJ016
2125PM_01050	2100	VFG007630	699	726	696	97.9	95.3	0	47.7	69.1	wzc	putative tyrosine-protein kinase Wzc	Capsular polysaccharide	CVF282	Vibrio vulnificus YJ016
ATCC_2095_01383	885	VFG007662	294	293	293	99.7	100	2e-104	49.5	67.6	rmlD	dTDP-4-dehydrorhamnose reductase	Capsular polysaccharide	CVF282	Vibrio vulnificus YJ016
ATCC_2095_01384	465	VFG007663	154	185	154	97.4	83.2	2e-66	61.7	76	rmlC	dTDP-6-deoxy-D-xylo-4-hexulose-3,5-epimerase	Capsular polysaccharide	CVF282	Vibrio vulnificus YJ016
2125PM_01053	1947	VFG037911	648	624	604	92.7	94.7	0	52.3	69.2	ABBFA_003450	epimerase/dehydratase WbiI	Capsule	CVF775	Acinetobacter baumannii AB307-0294
2125PM_01054	1170	VFG037926	389	391	385	99	98.5	0	76.1	86	ABBFA_003451	spore coat polysaccharide biosynthesis protein spsC	Capsule	CVF775	Acinetobacter baumannii AB307-0294
3480_00224	603	VFG037974	200	204	200	100	98	1e-105	68.5	85	ABAYE3808	UDP-galactose phosphate transferase (WeeH)	Capsule	CVF775	Acinetobacter baumannii AYE
2125PM_01067	1275	VFG037900	424	424	424	100	100	0	78.1	88.2	BJAB07104_00090	UDP-N-acetyl-D-mannosaminuronate dehydrogenase	Capsule	CVF775	Acinetobacter baumannii BJAB07104
Razi_Pm0001_02310	234	VFG038050	77	391	69	89.6	17.6	2e-29	71	82.6	BJAB07104_00100	putative pyridoxal phosphate-dependent enzyme apparently involved in regulation of cell wall biogenesis	Capsule	CVF775	Acinetobacter baumannii BJAB07104
Razi_Pm0001_02311	288	VFG038050	95	391	82	86.3	21	4e-49	91.5	95.1	BJAB07104_00100	putative pyridoxal phosphate-dependent enzyme apparently involved in regulation of cell wall biogenesis	Capsule	CVF775	Acinetobacter baumannii BJAB07104
3480_00228	1035	VFG037993	344	344	343	99.7	99.7	0	82.2	91.8	fnlA	UDP-N-acetylglucosamine 4,6-dehydratase	Capsule	CVF775	Acinetobacter baumannii D1279779
2125PM_01060	1131	VFG037994	376	376	376	100	100	0	83	91.5	ABTJ_03752	UDP-N-acetylglucosamine 2-epimerase	Capsule	CVF775	Acinetobacter baumannii MDR-TJ
2125PM_01061	1122	VFG038055	373	369	373	100	100	0	66.5	80.2	ABZJ_00088	protein WbjC	Capsule	CVF775	Acinetobacter baumannii MDR-ZJ06
ATCC_2095_01379	1116	VFG037998	371	371	369	99.5	99.5	0	70.2	83.2	M3Q_290	hypothetical protein	Capsule	CVF775	Acinetobacter baumannii TYTH-1
2125PM_00701	1056	VFG001965	351	367	368	98.3	97	2e-32	29.6	47.6	Cj1437c	aminotransferase	Capsule	VF0323	Campylobacter jejuni subsp. jejuni NCTC 11168
2125PM_00984	930	VFG002189	309	266	217	67	75.9	2e-27	32.7	55.3	cpsB	phosphatidate cytidylyltransferase	Capsule	VF0361	Enterococcus faecalis V583
GX-Pm_00710	879	VFG002189	292	266	168	57.5	62	1e-32	38.7	57.1	cpsB	phosphatidate cytidylyltransferase	Capsule	VF0361	Enterococcus faecalis V583
2125PM_00997	723	VFG045688	240	270	233	95.4	86.3	3e-78	48.9	69.1	uppS	undecaprenyl diphosphate synthase	Capsule	CVF618	Enterococcus faecium Aus0004
2125PM_00239	717	VFG000700	238	474	234	94.5	48.5	2e-27	31.6	55.6	bsc1	bifunctional; ribulose 5-phosphate reductase; CDP-ribitol pyrophosphorylase	Capsule	VF0043	Haemophilus influenzae str. 1007
2125PM_01983	660	VFG000696	219	217	213	97.3	98.2	1e-128	77.5	89.2	bexA	ATP-dependent polysaccharide export protein BexA	Capsule	VF0043	Haemophilus influenzae str. 1007
2125PM_01975	2091	VFG000692	696	680	683	97.7	99.3	0	54.3	71.4	hcsA	HscA	Capsule	VF0043	Haemophilus influenzae str. 1007
2125PM_01974	1227	VFG000705	408	414	402	98.5	97.1	0	66.9	81.8	hscB	capsular polysaccharide export protein HscB	Capsule	VF0043	Haemophilus influenzae str.1007
2125PM_01980	1182	VFG000699	393	394	389	98	98.2	1e-157	53.2	74.3	bexD	capsular polysaccharide export protein BexD	Capsule	VF0043	Haemophilus influenzae str.1007
2125PM_01981	1137	VFG000698	378	377	355	93.9	94.2	4e-167	63.9	80.8	bexC	capsular polysaccharide export protein BexC	Capsule	VF0043	Haemophilus influenzae str.1007
BUKK_01099	1182	VFG000699	393	394	384	96.7	97.5	8e-153	52.1	74.5	bexD	capsular polysaccharide export protein BexD	Capsule	VF0043	Haemophilus influenzae str.1007
BUKK_01100	1143	VFG000698	380	377	356	93.7	94.4	2e-162	62.9	79.2	bexC	capsular polysaccharide export protein BexC	Capsule	VF0043	Haemophilus influenzae str.1007
2125PM_01198	990	VFG016532	329	320	136	41	42.5	1e-39	47.8	77.2	oppF	oligopeptide ABC transporter, permease component	Capsule	CVF591	Mycoplasma mycoides subsp.mycoides SC str. PG1
2125PM_01504	999	VFG016532	332	320	136	41	41.9	1e-28	42.6	63.2	oppF	oligopeptide ABC transporter, permease component	Capsule	CVF591	Mycoplasma mycoides subsp.mycoides SC str. PG1
2125PM_01505	981	VFG016532	326	320	141	42.9	44.1	2e-38	46.1	72.3	oppF	oligopeptide ABC transporter, permease component	Capsule	CVF591	Mycoplasma mycoides subsp.mycoides SC str. PG1
BUKK_01098	2049	VFG036726	682	619	634	90.9	100	4e-163	39.7	60.3	lipA	capsule polysaccharide modification protein lipA	Capsule	CVF206	Neisseria meningitidis M01-240149
2125PM_01982	798	VFG000257	265	265	260	98.1	98.1	1e-133	66.2	84.2	ctrC	capsule polysaccharide export inner-membrane protein CtrC	Capsule	VF0079	Neisseria meningitidis MC58
BUKK_01101	798	VFG000257	265	265	260	98.1	98.1	6e-129	63.8	82.3	ctrC	capsule polysaccharide export inner-membrane protein CtrC	Capsule	VF0079	Neisseria meningitidis MC58
2125PM_01977	2940	VFG006083	979	322	99	10.1	30.7	4e-22	44.4	64.6	STER_1441	Glycosyltransferase involved in cell wall biogenesis	Capsule	CVF186	Streptococcus thermophilus LMD-9
2125PM_01837	588	VFG026152	195	192	182	91.3	92.7	1e-22	26.9	49.5	gmhA	phosphoheptose isomerase	Capsule I	CVF645	Burkholderia mallei NCTC 10229
2125PM_00041	555	VFG002552	184	189	151	81.5	79.9	4e-47	47	64.9	wcbN	D-glycero-d-manno-heptose 1,7-bisphosphate phosphatase	Capsule I	VF0436	Burkholderia pseudomallei K96243
2125PM_01203	1164	VFG026073	387	440	353	89.9	78.9	3e-43	30	51	wcbT	8-amino-7-oxononanoate synthase	Capsule I	CVF645	Burkholderia thailandensis E264
A9_01658	264	VFG010907	87	64	57	65.5	89.1	5e-25	68.4	91.2	csrA	global regulator CsrA	Carbon storage regulator A	CVF362	Legionella pneumophila str. Paris
2125PM_00933	1455	VFG037044	484	504	460	94	89.9	0	62.2	77.4	katA	catalase	Catalase	CVF760	Neisseria lactamica 020-06
D11_00184	1434	VFG034663	477	460	462	95.8	98.9	3e-113	41.1	60	ibeB	copper/silver efflux system protein CusC	CFA/I fimbriae	CVF684	Escherichia coli O103:H2 str. 12009
2125PM_00071	1392	VFG034684	463	460	471	98.7	98.7	9e-32	25.9	45.4	ibeB	Cation efflux system protein cusC	CFA/I fimbriae	CVF684	Escherichia coli O83:H1 str.LF82
2125PM_00585	738	VFG044172	245	266	230	87.8	84.6	2e-42	40	56.5	chuV	ATP-binding hydrophilic protein ChuV	Chu	VF0227	Escherichia coli CFT073
2125PM_01597	780	VFG013728	259	259	233	89.2	86.9	3e-30	33	50.6	ciuD	putative iron ABC transport system, ATP-binding protein	ciu iron uptake and siderophore biosynthesis system	CVF515	Corynebacterium jeikeium K411
2125PM_00423	2568	VFG000079	855	820	865	99.5	97.6	0	46	63.4	clpC	endopeptidase Clp ATP-binding chain C	ClpC	VF0072	Listeria monocytogenes EGD-e
2125PM_00067	582	VFG000077	193	198	193	100	97.5	7e-92	62.7	83.4	clpP	ATP-dependent Clp protease proteolytic subunit	ClpP	VF0074	Listeria monocytogenes EGD-e
2125PM_01189	939	VFG043688	312	422	292	91	69	2e-40	33.6	48.3	clbG	putative malonyl-CoA transacylase	colibactin	TX033	Escherichia coli O18:K1:H7 str. IHE3034
3480_00824	8961	VFG036031	2986	3216	387	12	11.5	8e-57	38.5	55.3	cdiA	ShlA/HecA/FhaA exofamily protein	Contact-dependent inhibition CDI system	CVF747	Escherichia coli CFT073
2125PM_01212	2175	VFG031407	724	770	627	85.4	79.4	1e-139	39.7	58.5	ctpV	Putative metal cation transporter P-type ATPase CtpV	Copper exporter	CVF658	Mycobacterium canettii CIPT 140070010
2125PM_01475	672	VFG041842	223	221	217	97.3	98.2	2e-56	42.9	64.1	armR	two-component response regulator	Cpi-1a + Cpi-1	SPI-1 like) (SS016	Chromobacterium violaceum ATCC 12472
CIRMBP-0758_01801	1863	VFG041873	620	924	527	74.8	54.1	4e-53	30.2	49.3	csrA	two-component sensor/regulator	Cpi-2 encoded T3SS	SPI-2 like) (SS023	Chromobacterium violaceum ATCC 12472
D11_00850	1944	VFG045720	647	649	662	99.8	98.5	2e-170	42.7	59.5	ccmF	cytochrome C-type biogenesis protein CcmF	Cytochrome c muturation	CVF358	Legionella longbeachae NSW150
2125PM_00957	540	VFG045719	179	143	146	81.6	97.2	5e-45	52.1	67.1	ccmE	cytochrome c-type biogenesis protein CcmE	Cytochrome c muturation	CVF358	Legionella longbeachae NSW150
3480_01380	684	VFG045715	227	205	182	78.9	88.3	9e-40	40.1	59.3	ccmA	heme exporter protein CcmA	Cytochrome c muturation	CVF358	Legionella longbeachae NSW150
2125PM_00959	741	VFG045717	246	246	239	97.2	97.2	4e-83	50.6	69.5	ccmC	heme exporter protein CcmC	Cytochrome c muturation	CVF358	Legionella longbeachae NSW150
2125PM_00956	1956	VFG045720	651	649	640	98.3	97.5	0	52	69.2	ccmF	cytochrome C-type biogenesis protein CcmF	Cytochrome c muturation	CVF358	Legionella longbeachae NSW150
2125PM_00960	666	VFG010866	221	226	217	98.2	96	8e-34	42.4	64.5	ccmB	ABC transporter involved in cytochrome c biogenesis, CcmB subunit	Cytochrome c muturation	CVF358	Legionella pneumophila subsp. pneumophila str. Philadelphia 1
CIRMBP-0758_00683	597	VFG044246	198	185	166	82.8	89.7	1e-63	59	72.9	hutZ	heme iron utilization protein	direct heme uptake system	IA062	Aeromonas salmonicida subsp.salmonicida A449
2125PM_01727	492	VFG044247	163	170	162	99.4	94.1	2e-49	47.5	65.4	hutX	heme iron utilization protein	direct heme uptake system	IA062	Aeromonas salmonicida subsp.salmonicida A449
2125PM_01726	516	VFG044246	171	185	168	98.2	90.8	4e-74	61.9	76.2	hutZ	heme iron utilization protein	direct heme uptake system	IA062	Aeromonas salmonicida subsp.salmonicida A449
2125PM_01507	792	VFG044077	263	258	214	73.4	82.9	2e-34	34.6	58.4	chuC	putative hemin uptake system ATP-binding protein	direct heme uptake system	IA056	Campylobacter jejuni subsp. jejuni NCTC 11168
2125PM_00583	789	VFG044293	262	271	266	98.5	98.2	8e-33	29.7	54.5	hmuT	hemin-binding periplasmic protein	direct heme uptake system	IA060	Proteus mirabilis HI4320
3480_01345	2184	VFG044104	727	764	743	93.5	92.4	3e-48	26.2	42.7	phuR	heme/hemoglobin uptake outer membrane receptor PhuR precursor	direct heme uptake system	IA049	Pseudomonas aeruginosa PAO1
2125PM_00584	945	VFG044237	314	334	293	89.8	86.2	5e-56	37.9	63.5	hemU	hemin transport system permease protein HmuU	direct heme uptake system	IA059	Yersinia enterocolitica subsp. enterocolitica 8081
3480_00014	1014	VFG044237	337	334	295	85.8	88	4e-61	40.7	60	hemU	hemin transport system permease protein HmuU	direct heme uptake system	IA059	Yersinia enterocolitica subsp. enterocolitica 8081
D2_00555	546	VFG045476	181	159	156	85.1	96.9	2e-24	36.5	60.9	lpg0021	Dot/Icm type IV secretion system effector	Dot/Icm	VF0156	Legionella pneumophila subsp.pneumophila str. Philadelphia 1
2125PM_01238	735	VFG045607	244	244	243	99.6	99.2	2e-71	49.4	63	lpg2936	Dot/Icm type IV secretion system effector	Dot/Icm	VF0156	Legionella pneumophila subsp.pneumophila str. Philadelphia 1
2125PM_00674	1851	VFG016489	616	400	285	44.6	69.2	3e-22	30.2	46.3	tuf	elongation factor Tu	EF-Tu	CVF587	Mycoplasma mobile 163K
3480_01642	1185	VFG016493	394	394	394	100	100	0	72.1	84	tuf	Elongation factor Tu	EF-Tu	CVF587	Mycoplasma synoviae 53
2125PM_00436	2559	VFG035975	852	1327	503	52.5	37.3	3e-68	31	47.1	ehaA	AidA-I adhesin-like protein	EhaA, AIDA-I type	CVF743	Escherichia coli O157:H7 str. Sakai
2125PM_00236	519	VFG045713	172	376	157	91.3	39.9	1e-32	40.8	63.7	LLO_1443	Sel1 repeat protein	Enhanced entry proteins	CVF348	Legionella longbeachae NSW150
ATCC_2095_02175	855	VFG010518	284	489	217	75	44.4	5e-38	37.3	54.4	lidL	TPR repeat protein	Enhanced entry proteins	CVF348	Legionella pneumophila str. Corby
2125PM_01659	729	VFG010517	242	490	159	62.4	32.4	2e-32	43.4	61	lidL	hypothetical protein	Enhanced entry proteins	CVF348	Legionella pneumophila str. Lens
2125PM_02148	954	VFG021856	317	322	242	76	74.5	4e-31	31.4	50.8	fxbA	Formyl transferase	exochelin	IA032	Mycobacterium smegmatis str. MC2 155
2125PM_01613	1650	VFG013532	549	549	549	100	100	0	87.2	93.3	pgi	glucose-6-phosphate isomerase	Exopolysaccharide	CVF495	Haemophilus influenzae PittEE
2125PM_01589	1335	VFG013517	444	444	444	100	100	0	88.7	94.1	mrsA/glmM	phosphoglucosamine mutase	Exopolysaccharide	CVF495	Haemophilus somnus 129PT
2125PM_02036	1203	VFG013187	400	401	398	99.5	99.3	0	67.6	76.9	manA	mannose-6-phosphate isomerase, class I	Exopolysaccharide	CVF495	Haemophilus somnus 2336
2125PM_01322	1386	VFG036962	461	508	416	87.2	80.3	6e-48	32.5	51.7	farB	multidrug resistance protein B	FarAB	CVF758	Neisseria meningitidis 8013
2125PM_01688	1221	VFG009141	406	420	408	98.5	96.2	8e-66	36.3	52.5	kasB	3-oxoacyl-(acyl-carrier-protein) synthase	FAS-II	CVF300	Mycobacterium smegmatis JS623
2125PM_00435	2022	VFG043491	673	681	667	97.8	95	3e-113	33.6	53.8	ligA	NAD dependent DNA ligase	Fibronectin-binding protein	AI240	Leptospira interrogans serovar Lai str. 56601
CIRMBP-0884_01267	1884	VFG016483	627	394	386	55.2	95.9	3e-23	24.9	42.5	tuf	elongation factor Tu	Fibronectin-binding protein	AI171	Mycoplasma pneumoniae M129
2125PM_00383	348	VFG043478	115	115	115	100	100	2e-81	100	100	comE1	hypothetical protein	Fibronectin-binding protein	AI227	Pasteurella multocida subsp. multocida str. Pm70
2125PM_02054	855	VFG042811	284	288	288	100	100	3e-144	72.6	85.1	tadC	TadC	fimbrial low-molecular-weight protein	Flp) pili (AI104	Aggregatibacter actinomycetemcomitans str. CU1000
2125PM_02056	1278	VFG042809	425	426	422	99.3	99.1	0	87.7	95.3	tadA	TadA	fimbrial low-molecular-weight protein	Flp) pili (AI104	Aggregatibacter actinomycetemcomitans str. CU1000
2125PM_02055	885	VFG042810	294	295	291	99	98.6	8e-162	71.8	83.8	tadB	TadB	fimbrial low-molecular-weight protein	Flp) pili (AI104	Aggregatibacter actinomycetemcomitans str. CU1000
2125PM_02057	1122	VFG042808	373	374	367	98.1	98.1	0	69.5	86.1	tadZ	TadZ	fimbrial low-molecular-weight protein	Flp) pili (AI104	Aggregatibacter actinomycetemcomitans str. CU1000
2125PM_02059	1413	VFG042806	470	460	468	99.6	99.1	0	68.4	84.8	rcpA	RcpA	fimbrial low-molecular-weight protein	Flp) pili (AI104	Aggregatibacter actinomycetemcomitans str. CU1000
3480_00425	1767	VFG042815	588	538	302	50	56.1	3e-82	48.3	65.9	tadG	TadG	fimbrial low-molecular-weight protein	Flp) pili (AI104	Aggregatibacter actinomycetemcomitans str. CU1000
2125PM_02051	564	VFG042814	187	200	193	100	96	2e-57	46.6	71	tadF	TadF	fimbrial low-molecular-weight protein	Flp) pili (AI104	Aggregatibacter actinomycetemcomitans str. CU1000
2125PM_02053	774	VFG042812	257	253	257	100	100	1e-106	59.1	74.7	tadD	TadD	fimbrial low-molecular-weight protein	Flp) pili (AI104	Aggregatibacter actinomycetemcomitans str. CU1000
2125PM_02052	588	VFG042813	195	191	183	93.3	95.8	2e-64	55.2	71.6	tadE	TadE	fimbrial low-molecular-weight protein	Flp) pili (AI104	Aggregatibacter actinomycetemcomitans str. CU1000
2125PM_02058	504	VFG042807	167	167	167	100	100	5e-43	43.1	62.3	rcpB	RcpB	fimbrial low-molecular-weight protein	Flp) pili (AI104	Aggregatibacter actinomycetemcomitans str. CU1000
2125PM_02060	813	VFG042805	270	274	274	98.9	99.6	6e-87	49.6	69.3	rcpC	RcpC	fimbrial low-molecular-weight protein	Flp) pili (AI104	Aggregatibacter actinomycetemcomitans str. CU1000
A1_00075	771	VFG042812	256	253	256	100	100	2e-99	57	74.2	tadD	TadD	fimbrial low-molecular-weight protein	Flp) pili (AI104	Aggregatibacter actinomycetemcomitans str. CU1000
A1_00077	546	VFG042814	181	200	187	100	93.5	1e-58	46	72.2	tadF	TadF	fimbrial low-molecular-weight protein	Flp) pili (AI104	Aggregatibacter actinomycetemcomitans str. CU1000
A1_00076	576	VFG042813	191	191	185	96.3	96.3	6e-58	53	67	tadE	TadE	fimbrial low-molecular-weight protein	Flp) pili (AI104	Aggregatibacter actinomycetemcomitans str. CU1000
A1_00078	1770	VFG042815	589	538	593	99.3	98.7	5e-146	42	58.9	tadG	TadG	fimbrial low-molecular-weight protein	Flp) pili (AI104	Aggregatibacter actinomycetemcomitans str. CU1000
A1_00068	792	VFG042805	263	274	275	100	100	2e-85	47.3	69.5	rcpC	RcpC	fimbrial low-molecular-weight protein	Flp) pili (AI104	Aggregatibacter actinomycetemcomitans str. CU1000
A1_00071	1107	VFG042808	368	374	370	100	98.9	3e-178	64.1	82.7	tadZ	TadZ	fimbrial low-molecular-weight protein	Flp) pili (AI104	Aggregatibacter actinomycetemcomitans str. CU1000
A1_00069	1410	VFG042806	469	460	443	94.5	94.3	0	69.5	86.9	rcpA	RcpA	fimbrial low-molecular-weight protein	Flp) pili (AI104	Aggregatibacter actinomycetemcomitans str. CU1000
A1_00070	504	VFG042807	167	167	167	100	100	8e-35	36.5	53.3	rcpB	RcpB	fimbrial low-molecular-weight protein	Flp) pili (AI104	Aggregatibacter actinomycetemcomitans str. CU1000
A1_00067	420	VFG042804	139	142	118	84.9	83.1	1e-39	60.2	79.7	tadV	TadV	fimbrial low-molecular-weight protein	Flp) pili (AI104	Aggregatibacter actinomycetemcomitans str. CU1000
3480_00414	432	VFG042804	143	142	118	82.5	83.1	6e-42	62.7	80.5	tadV	TadV	fimbrial low-molecular-weight protein	Flp) pili (AI104	Aggregatibacter actinomycetemcomitans str. CU1000
2125PM_00123	1374	VFG006675	457	458	348	75.1	74.2	9e-50	33.6	53.7	fliI	flagellum-specific ATP synthase	Flagella	CVF223	Helicobacter hepaticus ATCC 51449
ATCC_1662_00635	249	VFG013221	82	85	76	87.8	89.4	1e-27	61.8	78.9	flp1	flp operon protein Flp1	Flp pili	AI105	Haemophilus ducreyi 35000HP
2125PM_00676	1419	VFG026439	472	478	469	98.1	98.1	5e-169	50.5	69.5	glnA1	glutamine synthetase, type I	Glutamine synthesis	CVF311	Mycobacterium smegmatis JS623
GX-Pm_01975	510	VFG019134	169	540	130	76.9	24.1	3e-49	64.6	76.2	groEL	chaperonin GroL	GroEL	CVF403	Clostridium botulinum B str. Eklund 17B
A7_01212	786	VFG042354	261	256	128	49	49.6	4e-38	55.5	71.1	HIBPF19140	trimeric autotransporter adhesin hada	HadA	Haemophilus adhesin A) (SS145	Haemophilus influenzae F3031
2125PM_01937	2355	VFG036564	784	792	808	97.8	98.2	0	48	65.3	hmbR	TonB-dependent hemoglobin receptor	Haemoglobin receptor	CVF198	Neisseria meningitidis H44/76
2125PM_00002	2295	VFG036565	764	786	808	98.6	99.4	1e-89	30.8	48.9	hmbR	TonB-dependent hemoglobin receptor	Haemoglobin receptor	CVF198	Neisseria meningitidis M01-240355
2125PM_01938	1056	VFG013571	351	351	327	91.2	88.9	5e-43	31.5	51.4	hitC	iron-utilization ATP-binding protein hFbpC	Haemophilus iron transport locus	CVF501	Haemophilus influenzae 86-028NP
ATCC_11039_01772	1527	VFG013572	508	356	221	42.7	60.7	3e-27	32.1	55.2	hitC	iron(III) ABC transporter ATP-binding protein	Haemophilus iron transport locus	CVF501	Haemophilus influenzae PittEE
2125PM_00481	1497	VFG013573	498	349	214	42.8	58.7	4e-27	32.7	57.5	hitC	iron(III) ABC transporter, ATP-binding protein	Haemophilus iron transport locus	CVF501	Haemophilus somnus 129PT
2125PM_01432	795	VFG013573	264	349	226	84.8	61.9	2e-31	31	58.4	hitC	iron(III) ABC transporter, ATP-binding protein	Haemophilus iron transport locus	CVF501	Haemophilus somnus 129PT
2125PM_01197	993	VFG013192	330	349	290	85.5	76.2	2e-32	30.3	48.3	hitC	ABC transporter related	Haemophilus iron transport locus	CVF501	Haemophilus somnus 2336
2125PM_00914	1659	VFG013191	552	555	549	99.5	98.7	0	71.2	81.2	hitB	binding-protein-dependent transport systems inner membrane component	Haemophilus iron transport locus	CVF501	Haemophilus somnus 2336
2125PM_01649	678	VFG013192	225	349	204	90.2	57.6	1e-36	36.3	59.3	hitC	ABC transporter related	Haemophilus iron transport locus	CVF501	Haemophilus somnus 2336
2125PM_00913	1014	VFG013190	337	338	336	99.7	99.4	0	85.1	92.3	hitA	extracellular solute-binding protein family 1	Haemophilus iron transport locus	CVF501	Haemophilus somnus 2336
2125PM_00915	1038	VFG013192	345	349	344	99.4	98.6	4e-144	59.6	72.4	hitC	ABC transporter related	Haemophilus iron transport locus	CVF501	Haemophilus somnus 2336
BUKK_01540	1467	VFG013192	488	349	202	39.3	57	1e-27	35.6	54.5	hitC	ABC transporter related	Haemophilus iron transport locus	CVF501	Haemophilus somnus 2336
2125PM_00106	1515	VFG013192	504	349	228	44.6	61.9	3e-23	29.4	56.1	hitC	ABC transporter related	Haemophilus iron transport locus	CVF501	Haemophilus somnus 2336
ATCC_11039_01694	1488	VFG013192	495	349	224	43.4	59.6	8e-29	33.9	55.4	hitC	ABC transporter related	Haemophilus iron transport locus	CVF501	Haemophilus somnus 2336
2125PM_01282	708	VFG015382	235	230	221	94	94.3	7e-60	49.8	66.5	Psyr_2628	ABC transporter	Hcp secretion island-1 encoded type VI secretion system	CVF535	Pseudomonas syringae pv. syringae B728a
BUKK_00063	3492	VFG015389	1163	663	586	50.4	86.9	0	58	74.1	ppkA	von Willebrand factor, type A	Hcp secretion island-1 encoded type VI secretion system	CVF535	Pseudomonas syringae pv. syringae B728a
2125PM_01280	1536	VFG015367	511	502	512	98.2	99.8	5e-138	41.4	60	PSPTO_2877	hypothetical protein	Hcp secretion island-1 encoded type VI secretion system	CVF535	Pseudomonas syringae pv. tomato str. DC3000
2125PM_01281	1227	VFG015374	408	407	402	98.3	98.8	6e-114	48	65.9	PSPTO_2876	ABC transporter, permease protein, putative	Hcp secretion island-1 encoded type VI secretion system	CVF535	Pseudomonas syringae pv.tomato str. DC3000
2125PM_01291	1404	VFG013632	467	403	369	78.6	90.1	1e-150	59.3	78	hemX	putative uroporphyrin-III C-methyltransferase	Heme biosynthesis	CVF506	Haemophilus influenzae 86-028NP
2125PM_00387	1155	VFG013626	384	383	367	95.6	95.8	0	77.7	85	hemN	coproporphyrinogen III oxidase	Heme biosynthesis	CVF506	Haemophilus influenzae 86-028NP
2125PM_01991	981	VFG013616	326	323	318	97.5	98.5	2e-180	71.4	84.3	hemH	ferrochelatase	Heme biosynthesis	CVF506	Haemophilus influenzae PittEE
2125PM_01511	618	VFG013621	205	206	207	100	100	2e-77	53.6	71	hemM	outer membrane lipoprotein LolB precursor	Heme biosynthesis	CVF506	Haemophilus influenzae PittEE
2125PM_00744	2229	VFG013643	742	744	741	99.5	99.6	0	82.1	89.9	hemR	hemin receptor	Heme biosynthesis	CVF506	Haemophilus influenzae Rd KW20
2125PM_01290	1266	VFG013642	421	425	424	100	99.8	0	71.9	84.9	hemY	porphyrin biosynthesis protein	Heme biosynthesis	CVF506	Haemophilus somnus 129PT
2125PM_00034	1065	VFG013612	354	354	354	100	100	0	88.4	94.6	hemE	uroporphyrinogen decarboxylase	Heme biosynthesis	CVF506	Haemophilus somnus 129PT
2125PM_01567	1284	VFG013618	427	432	426	99.8	98.6	0	80.5	89.9	hemL	glutamate-1-semialdehyde aminotransferase	Heme biosynthesis	CVF506	Haemophilus somnus 129PT
2125PM_01878	1305	VFG013196	434	433	433	99.3	100	0	67.2	79.9	hemA	Glutamyl-tRNA reductase	Heme biosynthesis	CVF506	Haemophilus somnus 2336
2125PM_01292	747	VFG013199	248	246	244	98.4	99.2	4e-112	62.7	77	hemD	Uroporphyrinogen III synthase HEM4	Heme biosynthesis	CVF506	Haemophilus somnus 2336
2125PM_01293	939	VFG013198	312	321	321	99	100	2e-160	71.3	79.4	hemC	porphobilinogen deaminase	Heme biosynthesis	CVF506	Haemophilus somnus 2336
2125PM_01270	1368	VFG013205	455	455	455	100	100	0	81.5	91.2	hemN	oxygen-independent coproporphyrinogen III oxidase	Heme biosynthesis	CVF506	Haemophilus somnus 2336
2125PM_00118	513	VFG013201	170	170	163	95.9	95.9	1e-77	67.5	78.5	hemG	Protoporphyrinogen oxidase	Heme biosynthesis	CVF506	Haemophilus somnus 2336
2125PM_00411	1026	VFG013197	341	340	341	100	100	0	85.3	94.7	hemB	Porphobilinogen synthase	Heme biosynthesis	CVF506	Haemophilus somnus 2336
HN04_00169	2550	VFG007278	849	784	809	92	90.1	1e-69	27.3	44.3	hasR	TonB receptor-related protein	Heme receptors	CVF278	Vibrio cholerae O1 biovar El Tor str.N16961
A10_01414	1446	VFG037514	481	496	500	100	100	2e-82	33	53.8	BJAB0715_01029	hypothetical protein	Heme utilization	CVF769	Acinetobacter baumannii BJAB0715
A10_01415	795	VFG037509	264	263	277	99.6	99.6	7e-35	35.4	50.2	ABSDF2284	protein involved in heme utilization	Heme utilization	CVF769	Acinetobacter baumannii SDF
ATCC_11039_00761	3378	VFG037503	1125	1057	408	35.5	36.9	1e-76	39.7	56.1	M3Q_1212	hypothetical protein	Heme utilization	CVF769	Acinetobacter baumannii TYTH-1
A10_01416	3009	VFG037503	1002	1057	1006	97.2	86	0	39.7	56	M3Q_1212	hypothetical protein	Heme utilization	CVF769	Acinetobacter baumannii TYTH-1
2125PM_00501	993	VFG034356	330	312	302	89.1	96.2	3e-59	39.4	59.9	chuU	permease of iron compound ABC transporter	Hemin uptake	CVF460	Escherichia coli O55:H7 str. RM12579
ATCC_11039_01541	3003	VFG013600	1000	1064	1031	97.5	95.8	0	56.2	70.2	hgpC	selenocysteine synthase	Hemoglobin and hemoglobin-haptoglobin binding proteins	CVF505	Haemophilus influenzae PittGG
ATCC_51689_01620	3027	VFG013596	1008	987	1010	97.1	95.8	0	52.9	68.4	hgpB	hemoglobin-haptoglobin binding protein B	Hemoglobin and hemoglobin-haptoglobin binding proteins	CVF505	Haemophilus influenzae PittEE
2125PM_00685	1260	VFG019155	419	441	423	94.7	95.2	4e-34	27.7	49.6	CLK_2301	transporter, HlyC/CorC family	Hemolysin	CVF417	Clostridium botulinum A3 str. Loch Maree
2125PM_01035	903	VFG012163	300	445	256	84.7	57.3	4e-42	30.1	58.2	hlyB	probable hemolysin	Hemolysin	CVF417	Clostridium perfringens str. 13
2125PM_00395	1305	VFG038900	434	439	434	99.8	97.9	1e-152	49.5	70.7	hlyA	transporter	Hemolysin, HlyA	CVF792	Aeromonas hydrophila subsp. hydrophila ATCC 7966
BUKK_00587	3132	VFG045329	1043	1025	1032	97.8	97.6	0	57.7	72.7	hhuA	haemoglobin-haptoglobin binding protein HhuA	HhuA	VF0271	Haemophilus influenzae TN106
2125PM_00161	1695	VFG000343	564	478	528	91.5	99.2	2e-33	25.9	47.3	hitB	iron(III) ABC transporter, permease protein	HitABC	VF0268	Haemophilus influenzae Rd KW20
2125PM_02024	480	VFG000307	159	144	135	84.3	93.8	2e-23	34.8	57	napA	neutrophil activating protein NapA	HP-NAP	VF0052	Helicobacter pylori 26695
3480_00825	1857	VFG042309	618	580	608	96.4	97.1	8e-123	36.5	54.9	NMB1780	putative hemolysin activation protein HecB	HrpA-HrpB	SS126	Neisseria meningitidis MC58
ATCC_2095_01844	4758	VFG042308	1585	1995	828	50.1	38.9	2e-148	38.3	56.8	NMB1779	hemagglutinin/hemolysin-related protein	HrpA-HrpB	SS126	Neisseria meningitidis MC58
ATCC_2095_01843	1755	VFG042309	584	580	582	99	99.3	6e-176	45.2	63.9	NMB1780	putative hemolysin activation protein HecB	HrpA-HrpB	SS126	Neisseria meningitidis MC58
D2_01005	1662	VFG010484	553	548	527	95.3	96.2	0	76.3	88.2	htpB	60 kDa chaperonin (Protein Cpn60)(groEL protein)(Heat shock protein B).	Hsp60	CVF347	Legionella pneumophila str. Paris
2125PM_00038	831	VFG045346	276	269	279	100	100	3e-106	58.1	74.2	IlpA	immunogenic lipoprotein A	IlpA	VF0513	Vibrio vulnificus YJ016
2125PM_01629	870	VFG012585	289	285	276	94.8	96.8	6e-121	62	80.8	sitC	SitC	Iron/managanease transport	CVF459	Escherichia coli APEC O1
2125PM_01628	894	VFG012579	297	275	270	90.9	94.9	8e-114	60	75.2	sitB	ABC Mn+2/Fe+2 transporter, ATPase subunit SitB	Iron/managanease transport	CVF459	Escherichia coli APEC O1
2125PM_01630	840	VFG034233	279	284	253	90.7	89.1	2e-95	54.9	78.3	sitD	iron ABC transporter permease	Iron/managanease transport	CVF459	Escherichia coli O44:H18 042
2125PM_01627	882	VFG034194	293	304	295	99.7	97	9e-143	62.7	81	sitA	iron ABC transporter, substrate-binding protein	Iron/managanease transport	CVF459	Escherichia coli O44:H18 042
2125PM_00467	600	VFG010911	199	219	205	99	93.6	1e-32	35.1	55.6	letA	Legionella transmission activator LetA	LetA/LetS two component	CVF363	Legionella pneumophila str. Paris
2125PM_00052	606	VFG009376	201	197	197	98	95.9	1e-55	46.2	61.9	leuD	3-isopropylmalate dehydratase, small subunit	Leucine synthesis	CVF309	Mycobacterium smegmatis str. MC2 155
A1_01401	813	VFG032455	270	277	260	91.5	89.2	7e-24	30	48.5	lgt	prolipoprotein diacylglyceryl transferase	Lipoprotein diacylglyceryl transferase	CVF248	Listeria monocytogenes SLCC2376
2125PM_00381	498	VFG006813	165	154	143	86.1	90.3	6e-24	37.8	61.5	lspA	lipoprotein signal peptidase	Lipoprotein-specific signal peptidase II	CVF249	Listeria welshimeri serovar 6b str. SLCC5334
2125PM_00280	2628	VFG006720	875	866	870	99.2	99.7	0	60.1	74.7	lap	aldehyde-alcohol dehydrogenase protein	Listeria adhesion protein	CVF228	Listeria welshimeri serovar 6b str. SLCC5334
A10_02283	510	VFG042757	169	147	132	78.1	87.8	2e-31	47	56.8	lngT	LngT	Longus pili	CS20) (AI099	Escherichia coli O8:H9 str. E9034A
2125PM_00220	693	VFG011805	230	229	226	98.3	98.7	9e-73	46	65.9	CFF8240_1412	aspartate racemase	LOS	CVF396	Campylobacter fetus subsp. fetus 82-40
ATCC_2095_01378	978	VFG018008	325	369	233	69.5	62.3	6e-23	28.3	51.1	C8J_1083	hypothetical protein	LOS	CVF396	Campylobacter jejuni subsp. jejuni 81116
ATCC_2095_01380	849	VFG018005	282	156	141	50	90.4	1e-61	61	80.9	C8J_1080	hypothetical protein	LOS	CVF396	Campylobacter jejuni subsp. jejuni 81116
2125PM_00698	624	VFG011808	207	202	169	70	81.2	2e-22	34.9	48.5	CJJ81176_1162	acetyltransferase	LOS	CVF396	Campylobacter jejuni subsp. jejuni 81-176
2125PM_00814	786	VFG013495	261	264	261	100	97.7	5e-115	62.1	72.4	lsgD	possible lipooligosaccharide N-acetylglucosamine glycosyltransferase	LOS	CVF494	Haemophilus ducreyi 35000HP
3480_00019	669	VFG013340	222	224	222	100	99.1	3e-92	58.6	76.1	lex2B	lipooligosaccharide galactosyltransferase I	LOS	CVF494	Haemophilus ducreyi 35000HP
2125PM_00647	669	VFG013340	222	224	222	100	99.1	7e-99	62.2	77.9	lex2B	lipooligosaccharide galactosyltransferase I	LOS	CVF494	Haemophilus ducreyi 35000HP
ATCC_11039_01158	678	VFG013340	225	224	220	97.8	98.2	2e-104	64.1	83.2	lex2B	lipooligosaccharide galactosyltransferase I	LOS	CVF494	Haemophilus ducreyi 35000HP
Razi_0002_01674	393	VFG013252	130	582	117	90	19.4	1e-22	41	68.4	msbA	ABC transporter ATP-binding protein MsbA	LOS	CVF494	Haemophilus ducreyi 35000HP
2125PM_01380	612	VFG013419	203	194	192	94.6	99	4e-132	92.2	96.9	gmhA/lpcA	phosphoheptose isomerase	LOS	CVF494	Haemophilus influenzae 86-028NP
2125PM_00812	885	VFG013488	294	294	293	99.7	99.3	7e-126	61.1	79.5	lsgE	putative UDP-galactose--lipooligosaccharide galactosyltransferase	LOS	CVF494	Haemophilus influenzae 86-028NP
2125PM_01665	951	VFG013255	316	318	314	99.4	98.7	0	77.1	88.9	msbB	lipid A biosynthesis lauroyl acyltransferase	LOS	CVF494	Haemophilus influenzae 86-028NP
2125PM_02093	942	VFG013437	313	311	311	99.4	100	0	77.5	86.2	htrB	lipid A biosynthesis lauroyl acyltransferase	LOS	CVF494	Haemophilus influenzae 86-028NP
2125PM_00507	1047	VFG013277	348	347	347	99.7	100	0	72.6	85	opsX/rfaC	ADP-heptose--lipooligosaccharide heptosyltransferase I	LOS	CVF494	Haemophilus influenzae 86-028NP
2125PM_01261	1047	VFG013401	348	346	346	99.4	99.7	0	81.2	87.9	rfaF	ADP-heptose--lipooligosaccharide heptosyltransferase II	LOS	CVF494	Haemophilus influenzae 86-028NP
2125PM_00763	855	VFG013466	284	284	283	99.6	99.6	0	90.1	96.8	kdsA	2-dehydro-3-deoxyphosphooctonate aldolase	LOS	CVF494	Haemophilus influenzae 86-028NP
2125PM_00816	1200	VFG013504	399	401	399	100	99.5	0	66.7	82.2	lsgA	putative lipooligosaccharide flippase	LOS	CVF494	Haemophilus influenzae 86-028NP
2125PM_00675	912	VFG013294	303	326	294	96.7	88.7	2e-105	55.8	69.7	lic3A	CMP-neu5Ac--lipooligosaccharide alpha 2-3 sialyltransferase	LOS	CVF494	Haemophilus influenzae 86-028NP
CIRMBP-0877_01136	1602	VFG013381	533	519	451	84.1	83.4	4e-101	40.6	57.6	yhbX	predicted PE--lipooligosaccharide phosphorylethanolamine transferase	LOS	CVF494	Haemophilus influenzae 86-028NP
2125PM_00645	837	VFG013304	278	312	289	99.6	91.7	3e-77	44.3	63	lic2A	UDP-Gal--lipooligosaccharide galactosyltransferase	LOS	CVF494	Haemophilus influenzae 86-028NP
2887PM_01708	1014	VFG013472	337	323	309	89.6	90.7	2e-104	53.1	69.3	lgtA	UDP-glcNAc--lipooligosaccharide N-acetylglucosamine glycosyltransferase	LOS	CVF494	Haemophilus influenzae 86-028NP
A13_00105	1581	VFG013381	526	519	450	85.2	83.6	1e-106	42.7	58.7	yhbX	predicted PE--lipooligosaccharide phosphorylethanolamine transferase	LOS	CVF494	Haemophilus influenzae 86-028NP
ATCC_1702_01193	852	VFG013304	283	312	290	97.9	92	6e-78	43.4	65.5	lic2A	UDP-Gal--lipooligosaccharide galactosyltransferase	LOS	CVF494	Haemophilus influenzae 86-028NP
GX-Pm_02848	678	VFG013466	225	284	216	96	76.1	1e-144	88.4	93.5	kdsA	2-dehydro-3-deoxyphosphooctonate aldolase	LOS	CVF494	Haemophilus influenzae 86-028NP
3480_01142	672	VFG013426	223	224	223	100	99.1	5e-112	69.5	81.6	neuA	acylneuraminate cytidylyltransferase	LOS	CVF494	Haemophilus influenzae PittEE
2125PM_00503	765	VFG013317	254	254	253	99.6	99.6	2e-142	73.5	85	lgtF	shikimate 5-dehydrogenase	LOS	CVF494	Haemophilus influenzae PittEE
2125PM_00523	888	VFG013348	295	295	295	100	100	0	85.1	94.2	galU	carbon storage regulator	LOS	CVF494	Haemophilus influenzae PittEE
2125PM_00811	801	VFG013484	266	267	267	100	100	1e-155	76.8	88.4	lsgF	putative UDP-galactose--lipooligosaccharide galactosyltransferase	LOS	CVF494	Haemophilus influenzae PittEE
2125PM_00506	723	VFG013273	240	241	239	99.2	99.2	2e-105	59.4	77	kdkA	3-deoxy-D-manno-octulosonic-acid kinase	LOS	CVF494	Haemophilus influenzae PittEE
2125PM_02069	1749	VFG013250	582	587	579	99.5	98.6	0	78.9	90.5	msbA	fused lipid transporter subunits of ABC superfamily: membrane component/ATP-binding component	LOS	CVF494	Haemophilus influenzae PittEE
GX-Pm_00019	1200	VFG013510	399	355	354	88.7	99.7	0	83.1	93.8	wecA	PII uridylyl-transferase	LOS	CVF494	Haemophilus influenzae PittEE
ATCC_1702_00976	1749	VFG013250	582	587	595	99.1	95.9	1e-50	26.9	47.7	msbA	fused lipid transporter subunits of ABC superfamily: membrane component/ATP-binding component	LOS	CVF494	Haemophilus influenzae PittEE
2125PM_00989	1179	VFG013386	392	390	385	98.2	98.7	0	81	90.9	lpxB	lipid-A-disaccharide synthase	LOS	CVF494	Haemophilus influenzae PittEE
Razi_0002_01601	972	VFG013505	323	401	323	100	80.5	5e-156	66.9	81.4	lsgA	putative lipooligosaccharide flippase	LOS	CVF494	Haemophilus influenzae PittEE
D12_01753	1056	VFG013301	351	346	343	97.7	98.6	1e-169	66.8	79.3	waaQ	hypothetical protein	LOS	CVF494	Haemophilus influenzae PittGG
3480_00021	849	VFG013306	282	278	262	92.9	90.6	4e-78	49.2	64.9	lic2A	lipooligosaccharide galactosyltransferase II	LOS	CVF494	Haemophilus influenzae PittGG
2125PM_01038	1038	VFG013368	345	337	338	98	97.9	8e-172	64.2	79.9	rffG	dTDP-glucose 46-dehydratase	LOS	CVF494	Haemophilus influenzae Rd KW20
2125PM_02092	1431	VFG000331	476	476	476	100	100	0	85.9	92.9	rfaE	ADP-heptose synthase	LOS	VF0044	Haemophilus influenzae Rd KW20
CIRMBP-0873_01361	1155	VFG013286	384	338	330	85.9	97.6	0	87.3	92.7	galE	UDP-glucose 4-epimerase	LOS	CVF494	Haemophilus influenzae Rd KW20
2125PM_00465	933	VFG000332	310	308	310	100	100	0	91	93.5	rfaD	ADP-L-glycero-D-mannoheptose-6-epimerase	LOS	VF0044	Haemophilus influenzae Rd KW20
2125PM_02068	978	VFG013242	325	332	319	97.8	95.8	2e-155	65.8	79	lpxK	tetraacyldisaccharide 4'-kinase	LOS	CVF494	Haemophilus influenzae Rd KW20
2125PM_00580	1656	VFG013327	551	550	550	99.8	99.6	0	88	93.5	yhxB/manB	phosphomannomutase	LOS	CVF494	Haemophilus influenzae Rd KW20
2125PM_00384	609	VFG013265	202	195	197	97.5	100	7e-114	83.2	87.3	orfM	deoxyribonucleotide triphosphate pyrophosphatase	LOS	CVF494	Haemophilus influenzae Rd KW20
3480_00023	1008	VFG013471	335	323	305	91	91.6	1e-110	53.1	70.8	lgtA	N-acetylglucosamine glycosyltransferase	LOS	CVF494	Haemophilus influenzae Rd KW20
D2_01041	1011	VFG013471	336	323	305	90.8	91.6	3e-99	48.2	71.1	lgtA	N-acetylglucosamine glycosyltransferase	LOS	CVF494	Haemophilus influenzae Rd KW20
GX-Pm_02847	165	VFG013465	54	284	53	98.1	18.7	4e-29	90.6	96.2	kdsA	2-dehydro-3-deoxyphosphooctonate aldolase	LOS	CVF494	Haemophilus influenzae Rd KW20
Razi_0002_01602	231	VFG013503	76	401	76	100	19	7e-29	67.1	88.2	lsgA	lipopolysaccharide biosynthesis transporter	LOS	CVF494	Haemophilus influenzae Rd KW20
2125PM_00798	936	VFG013481	311	321	311	100	96.9	0	79.7	90	kpsF	polysialic acid capsule expression protein, KpsF/GutQ family protein	LOS	CVF494	Haemophilus somnus 129PT
2125PM_02066	777	VFG013241	258	256	254	98.4	98.4	3e-142	76.4	83.1	kdsB	3-deoxy-manno-octulosonate cytidylyltransferase	LOS	CVF494	Haemophilus somnus 129PT
ATCC_11039_01160	909	VFG013453	302	310	305	99	95.8	7e-65	40.3	59.3	licB	possible lic-1 operon protein (LicB)	LOS	CVF494	Haemophilus somnus 129PT
ATCC_11039_01161	882	VFG013447	293	267	265	90.4	98.5	4e-93	55.1	75.5	licA	LicA protein	LOS	CVF494	Haemophilus somnus 129PT
2125PM_01262	966	VFG013152	321	321	313	97.2	97.5	3e-158	67.1	79.9	opsX/rfaC	lipopolysaccharide heptosyltransferase I	LOS	CVF494	Haemophilus somnus 2336
2125PM_00815	927	VFG013182	308	311	306	99.4	98.1	4e-84	43.5	61.8	lsgB	glycosyltransferase family 52	LOS	CVF494	Haemophilus somnus 2336
2125PM_00504	1284	VFG013157	427	426	425	99.5	99.8	0	70.4	81.6	kdtA	Three-deoxy-D-manno-octulosonic-acid transferase domain protein	LOS	CVF494	Haemophilus somnus 2336
2125PM_00859	720	VFG013159	239	234	227	95	97	1e-129	75.8	84.1	lpxH	UDP-2,3-diacylglucosamine hydrolase	LOS	CVF494	Haemophilus somnus 2336
2125PM_00990	789	VFG013167	262	262	262	100	100	2e-170	85.9	92.7	lpxA	acyl-(acyl-carrier-protein)--UDP-N-acetylglucosamine O-acyltransferase	LOS	CVF494	Haemophilus somnus 2336
ATCC_11039_01159	693	VFG013177	230	232	224	96.5	96.6	6e-86	58	78.6	licC	LicC protein	LOS	CVF494	Haemophilus somnus 2336
3480_00024	903	VFG036114	300	311	307	99.3	98.1	2e-74	40.4	59.9	lgtC	lipooligosaccharyl-alpha-1,4-galactosyltransferase LgtC	LOS synthesis	CVF187	Neisseria meningitidis NZ-05/33
2125PM_00643	909	VFG036114	302	311	315	100	100	1e-78	39.7	57.5	lgtC	lipooligosaccharyl-alpha-1,4-galactosyltransferase LgtC	LOS synthesis	CVF187	Neisseria meningitidis NZ-05/33
2125PM_01187	231	VFG011430	76	78	68	89.5	87.2	4e-26	66.2	79.4	acpXL	acyl carrier protein	LPS	CVF383	Brucella melitensis bv. 1 str. 16M
2125PM_00991	459	VFG011402	152	157	145	94.1	92.4	3e-46	46.9	68.3	fabZ	(3R)-hydroxymyristoyl ACP dehydratase	LPS	CVF383	Brucella suis 1330
2125PM_00505	477	VFG000320	158	157	146	92.4	93	5e-41	43.8	69.9	kdtB	lipopolysaccharide core biosynthesis protein	LPS	VF0056	Helicobacter pylori 26695
ATCC_15742_01443	774	VFG045297	257	254	253	98.4	97.6	2e-49	35.2	57.3	hisF	imidazole glycerol phosphate synthase subunit HisF	LPS	VF0171	Legionella pneumophila subsp.pneumophila str. Philadelphia 1
2125PM_01059	1221	VFG014132	406	417	388	93.6	92.3	1e-68	33.5	52.6	PSPA7_1983	glycosyltransferase	LPS O-antigen	P. aeruginosa) (CVF520	Pseudomonas aeruginosa PA7
ATCC_11039_01099	1185	VFG014106	394	202	201	48.7	98.5	2e-44	39.8	61.2	hisH2	glutamine amidotransferase	LPS O-antigen	P. aeruginosa) (CVF520	Pseudomonas aeruginosa PAO1
ATCC_2095_01381	1869	VFG014101	622	629	616	96	92.8	2e-64	30.5	48.1	PA3157	probable acetyltransferase	LPS O-antigen	P. aeruginosa) (CVF520	Pseudomonas aeruginosa PAO1
BUKK_00304	13278	VFG042306	4425	4152	1134	24.7	26.2	0	40.4	59.8	HD1505	large supernatant protein 1	LspA1-LspB	SS121	Haemophilus ducreyi 35000HP
3480_01327	1731	VFG042303	576	589	559	96.4	93.5	0	51.7	69.2	HD1155	large supernatant protein exporter	LspA1-LspB	SS121	Haemophilus ducreyi 35000HP
2125PM_00903	1722	VFG042303	573	589	555	96.3	93.5	0	51	67.4	HD1155	large supernatant protein exporter	LspA1-LspB	SS121	Haemophilus ducreyi 35000HP
2125PM_00311	1251	VFG026398	416	452	419	95	91.6	2e-57	33.2	49.6	lysA	diaminopimelate decarboxylase	Lysine synthesis	CVF310	Mycobacterium abscessus subsp.bolletii str. GO 06
2125PM_01531	2655	VFG045345	884	882	891	99.3	99.7	0	34.1	55.2	VP1611	multivalent adhesion molecule MAM7	MAM7	VF0512	Vibrio parahaemolyticus RIMD 2210633
2125PM_01506	786	VFG037066	261	291	263	98.9	90	1e-22	28.5	54	mntB	ABC-transporter membrane protein	Manganese transport system	CVF761	Neisseria meningitidis FAM18
A1_01932	4032	VFG042299	1343	1299	1383	100	100	0	59.1	68	PM1570	Hsf	MapA	SS161	Pasteurella multocida subsp. multocida str. Pm70
2125PM_01162	393	VFG037104	130	532	117	89.2	22	1e-26	43.6	59	msrA/B(pilB)	trifunctional thioredoxin/methionine sulfoxide reductase A/B protein	Methionine sulphoxide reductase	CVF762	Neisseria gonorrhoeae NCCP11945
2125PM_01794	525	VFG037116	174	522	155	89.1	29.5	3e-44	46.5	63.9	msrA/B(pilB)	peptide methionine sulfoxide reductase	Methionine sulphoxide reductase	CVF762	Neisseria lactamica 020-06
ATCC_11039_00010	720	VFG018400	239	231	129	54	51.1	1e-24	39.5	62.8	mgtC	hypothetical protein	Mg2+ transport	CVF005	Salmonella enterica subsp. arizonae serovar 62:z4,z23:-- str. RSK2980
2125PM_00456	717	VFG045705	238	233	235	95.8	98.3	4e-40	37.4	55.3	mip	macrophage infectivity potentiator	Mip	CVF349	Legionella longbeachae NSW150
2125PM_01206	633	VFG010532	210	233	207	96.7	88.8	4e-50	42	57	mip	macrophage infectivity potentiator	Mip	CVF349	Legionella pneumophila str. Lens
2125PM_01705	1863	VFG043573	620	660	591	92.6	89.1	4e-134	39.1	59.9	CT396	molecular chaperone DnaK	MOMP	AI392	Chlamydia trachomatis D/UW-3/CX
2125PM_01932	1905	VFG043573	634	660	575	90.7	85.9	0	61.6	77.4	CT396	molecular chaperone DnaK	MOMP	AI392	Chlamydia trachomatis D/UW-3/CX
2125PM_00636	3099	VFG036993	1032	1067	1036	96.9	96.4	1e-151	31.9	53	mtrD	antibiotic resistance efflux pump component	MtrCDE	CVF759	Neisseria gonorrhoeae FA 1090
2125PM_00796	1368	VFG037014	455	467	457	98.2	96.8	1e-26	24.1	42.9	mtrE	protein MtrE	MtrCDE	CVF759	Neisseria gonorrhoeae NCCP11945
D11_00182	1131	VFG036978	376	412	365	94.9	87.9	9e-89	42.5	65.2	mtrC	antibiotic resistance efflux pump component	MtrCDE	CVF759	Neisseria gonorrhoeae NCCP11945
D11_00183	3135	VFG036999	1044	1067	1066	100	99	0	49.9	67.6	mtrD	putative efflux system transmembrane protein	MtrCDE	CVF759	Neisseria meningitidis alpha14
D18_01516	852	VFG012837	283	514	189	66.8	36.4	2e-27	34.4	52.9	ipaH2.5	invasion plasmid antigen, fragment	Mxi-Spa TTSS effectors controlled by MxiE	CVF465	Shigella dysenteriae Sd197
2125PM_00736	1551	VFG026700	516	516	272	51.4	51.2	1e-62	45.2	61.8	mbtI	anthranilate synthase component I	Mycobactin	CVF315	Mycobacterium tuberculosis str. Haarlem/NITR202
2125PM_01897	1689	VFG030402	562	509	537	94.7	97.6	2e-64	30	46.7	fadD13	acyl-CoA synthetase	MymA operon	CVF649	Mycobacterium gilvum Spyr1
ATCC_11039_01591	1044	VFG030301	347	369	343	91.4	91.9	5e-21	27.7	43.7	adhD	zinc-containing alcohol dehydrogenase NAD- dependent, AdhD	MymA operon	CVF649	Mycobacterium marinum M
2125PM_01886	1962	VFG030387	653	515	541	81.9	94.8	8e-36	25.7	41.6	tgs4	acyl-CoA synthetase (AMP-forming)/AMP-acid ligase II	MymA operon	CVF649	Mycobacterium smegmatis JS623
2125PM_01670	1419	VFG030400	472	464	471	89	98.5	9e-23	24.8	42	fadD13	fatty-acid--CoA ligase	MymA operon	CVF649	Mycobacterium sp. JDM601
ATCC_15742_01260	597	VFG037159	198	174	181	90.9	87.9	1e-22	34.3	51.4	nspA	outer-membrane associated protein NspA	Neisserial surface protein A	CVF765	Neisseria meningitidis 8013
CIRMBP-0747_01533	3243	VFG019097	1080	942	505	45.6	46.1	4e-86	38	54.5	nanA	neuraminidase	Neuraminidase A	CVF155	Streptococcus pneumoniae Hungary19A-6
3480_00553	738	VFG022803	245	533	105	42.4	19.7	1e-25	48.6	60	narH	NarH	Nitrate reductase	CVF318	Mycobacterium sp. JDM601
2125PM_00642	1179	VFG017838	392	365	217	55.1	57.8	4e-25	30.9	53.5	pglJ	general glycosylation pathway protein	N-linked protein glycosylation	CVF400	Campylobacter jejuni subsp. doylei 269.97
ATCC_1662_01267	897	VFG043545	298	294	295	99	96.6	1e-71	44.1	59.7	ECS88_3547	lipoprotein NlpI	NlpI	AI331	Escherichia coli O45:K1:H7 str. S88
2125PM_01040	420	VFG031486	139	136	135	96.4	99.3	5e-39	46.7	65.9	ndk	nucleoside diphosphate kinase	Nucleoside diphosphate kinase	CVF660	Mycobacterium intracellulare ATCC 13950
2125PM_01383	672	VFG002901	223	228	221	97.3	96.9	4e-35	32.1	57	YPA_2067	histidine transport system permease protein HisQ	O-antigen	CVF043	Yersinia pestis Antiqua
ATCC_51689_01163	1170	VFG013211	389	428	428	96.1	98.1	7e-88	43	57.9	oapA	opacity associated protein	OapA	CVF491	Haemophilus influenzae PittEE
2125PM_01869	1572	VFG032254	523	559	457	77.2	81	5e-29	26	42.5	oppA	putative pheromone ABC transporter binding protein	Oligopeptide-binding protein	CVF240	Listeria ivanovii subsp. ivanovii PAM 55
2125PM_01194	1647	VFG032250	548	558	495	87.4	86.9	8e-63	32.7	49.3	oppA	oligopeptide ABC transporter substrate-binding protein	Oligopeptide-binding protein	CVF240	Listeria monocytogenes J0161
2125PM_00994	2376	VFG016677	791	798	816	99.6	98.4	4e-77	27.1	44.2	omp89	Outer membrane protein	Omp89	CVF601	Bartonella quintana str. Toulouse
2125PM_01285	2661	VFG015298	886	899	895	98.8	98.9	0	43.1	59	hopL1	type III effector HopL1	P. syringae TTSS effectors	CVF534	Pseudomonas syringae pv. syringae B728a
2125PM_00810	1095	VFG015349	364	445	264	71.7	58	2e-54	38.3	56.8	hopAJ2	type III effector HopAJ2	P. syringae TTSS effectors	CVF534	Pseudomonas syringae pv.phaseolicola 1448A
2125PM_00086	1242	VFG015355	413	429	417	98.8	96.3	3e-121	47.7	63.8	hopAN1	type III effector HopAN1	P. syringae TTSS effectors	CVF534	Pseudomonas syringae pv.syringae B728a
2125PM_01638	1053	VFG013554	350	397	417	100	100	2e-32	27.8	45.6	ompP2	outer membrane protein P2 homolog	P2 porin	CVF497	Haemophilus ducreyi 35000HP
ATCC_51689_01705	1065	VFG013551	354	365	384	100	100	1e-26	28.9	46.6	ompP2	Outer membrane protein P2 precursor	P2 porin	CVF497	Haemophilus influenzae 86-028NP
2125PM_02038	1119	VFG000336	372	359	393	100	100	2e-21	27.7	44.3	ompP2	outer membrane protein P2 (ompP2), laminin binding protein	P2 protein	VF0042	Haemophilus influenzae Rd KW20
2125PM_00734	819	VFG013217	272	238	124	44.1	52.1	1e-26	46.8	63.7	ompP5	Outer membrane protein P5	P5 protein	CVF492	Haemophilus influenzae PittEE
Islm_01139	1104	VFG013220	367	355	371	100	96.3	2e-158	65.2	74.9	ompP5	hemagglutinin antigen	P5 protein	CVF492	Haemophilus somnus 129PT
2125PM_00073	2733	VFG022453	910	331	274	30	80.1	9e-39	33.9	51.8	ddrA	daunorubicin-DIM-transport ATP-binding protein ABC transporter DrrA	PDIM	phthiocerol dimycocerosate)and PGL (phenolic glycolipid) biosynthesis and transport (CVF288	Mycobacterium marinum M
2125PM_00116	1515	VFG007915	504	366	240	47.2	64.2	6e-27	31.2	52.1	ddrA	daunorubicin resistance ABC transporter ATPase subunit	PDIM	phthiocerol dimycocerosate)and PGL (phenolic glycolipid) biosynthesis and transport (CVF288	Mycobacterium sp. JLS
2125PM_01413	1497	VFG007914	498	334	212	42.6	60.2	1e-23	30.2	55.7	ddrA	daunorubicin resistance ABC transporter ATPase subunit	PDIM	phthiocerol dimycocerosate)and PGL (phenolic glycolipid) biosynthesis and transport (CVF288	Mycobacterium vanbaalenii PYR-1
3480_00843	939	VFG008678	312	312	307	95.5	97.8	6e-42	30.9	52.1	ddrA	drrA	PDIM	phthiocerol dimycocerosate) and PGL (phenolic glycolipid) biosynthesis and transport(CVF288	Mycobacterium yongonense 05-1390
2125PM_01382	723	VFG043047	240	266	222	90	81.6	6e-29	28.8	49.5	fliY	cystine transporter subunit	peritrichous flagella	AI139	Salmonella enterica subsp. enterica serovar Typhimurium str. LT2
2125PM_02154	870	VFG015519	289	278	285	95.5	98.6	2e-24	31.9	46.3	phzF1	probable phenazine biosynthesis protein	Phenazines biosynthesis	CVF536	Pseudomonas aeruginosa PA7
Razi_0002_00284	1434	VFG022911	477	481	331	66	68	2e-29	29	50.5	phoR	two-component system response phosphate sensor kinase, PhoR	PhoP/R	CVF331	Mycobacterium marinum M
2125PM_01026	1632	VFG036818	543	544	542	99.6	99.4	0	57.7	75.1	lptA	putative sulfatase	Phosphoethanolamine modification	CVF757	Neisseria meningitidis 8013
2125PM_00261	1545	VFG037205	514	543	529	99	97.1	9e-117	37.6	58.8	plcD	phospholipase D	Phospholipase D	CVF767	Acinetobacter baumannii AYE
2125PM_02013	1005	VFG015903	334	327	329	98.5	98.2	2e-91	43.8	61.1	argK	phaseolotoxin-insensitive ornithine carbamoyltransferase	Phytotoxin phaseolotoxin	CVF546	Pseudomonas syringae pv. phaseolicola 1448A
2125PM_01683	1197	VFG015897	398	443	380	93.5	82.6	4e-59	35.8	53.7	argD	ornithine aminotransferase	Phytotoxin phaseolotoxin	CVF546	Pseudomonas syringae pv. phaseolicola 1448A
HN06_02144	3858	VFG043674	1285	1285	1285	100	100	0	100	100	toxA	ToxA	PMT	TX028	Pasteurella multocida str. CH05
2125PM_01188	729	VFG038840	242	244	237	97.9	97.1	1e-129	74.7	85.7	flmH	3-oxoacyl-ACP reductase	Polar flagella	VF0473	Aeromonas hydrophila ML09-119
2125PM_00741	759	VFG038840	252	244	223	86.5	88.5	1e-21	27.8	48.9	flmH	3-oxoacyl-ACP reductase	Polar flagella	VF0473	Aeromonas hydrophila ML09-119
2125PM_00060	780	VFG038840	259	244	256	98.8	97.5	2e-27	29.3	52.3	flmH	3-oxoacyl-ACP reductase	Polar flagella	VF0473	Aeromonas hydrophila ML09-119
2125PM_01996	768	VFG038840	255	244	241	94.5	96.7	1e-42	34.9	56	flmH	3-oxoacyl-ACP reductase	Polar flagella	VF0473	Aeromonas hydrophila ML09-119
2125PM_00156	1254	VFG043345	417	453	438	95.9	94	1e-31	23.7	47.5	fleR/flrC	sigma 54-dependent response regulator	polar flagella	AI149	Legionella pneumophila subsp. pneumophila str. Philadelphia 1
2125PM_00378	1575	VFG016412	524	490	444	84.2	85.9	4e-24	26.1	47.7	BT9727_4951	conserved hypothetical protein, possible MVIN-like virulence factor	Polysaccharide capsule	CVF567	Bacillus thuringiensis serovar konkukian str. 97-27
2125PM_00866	828	VFG007814	275	299	286	93.1	92.6	5e-38	34.6	52.1	proC	pyrroline-5-carboxylate reductase	Proline synthesis	CVF307	Mycobacterium abscessus subsp.bolletii 50594
2125PM_01592	1929	VFG031153	642	602	216	30.4	35.4	2e-31	34.3	55.1	mpa	Putative AAA-family ATPase	Proteasome-associated proteins	CVF656	Mycobacterium abscessus ATCC 19977
A1_01411	876	VFG044282	291	278	288	95.2	96	7e-24	30.2	47.2	pbtl	citrate lyase beta chain	Proteobactin	IA034	Proteus mirabilis HI4320
2125PM_00368	1014	VFG043391	337	307	315	93.2	95.8	2e-26	25.7	44.1	pdxA	4-hydroxythreonine-4-phosphate dehydrogenase	Pse5Ac7Ac	AI150	Helicobacter pylori 26695
2125PM_02020	861	VFG009331	286	299	285	97.6	94	3e-100	50.5	71.2	purC	phosphoribosylaminoimidazole-succinocarboxamide synthase	Purine synthesis	CVF306	Mycobacterium smegmatis str. MC2 155
2125PM_00911	1296	VFG016150	431	474	363	78	74.1	5e-34	30.3	46.8	pchA	salicylate biosynthesis isochorismate synthase	Pyochelin	CVF553	Pseudomonas fluorescens Pf-5
2125PM_00193	1599	VFG044081	532	500	493	92.3	97.2	1e-143	43.4	62.5	pvcC	paerucumarin biosynthesis protein PvcC	pyoverdine	IA001	Pseudomonas aeruginosa PAO1
2125PM_00753	882	VFG044084	293	306	290	98.6	93.1	6e-33	29.3	47.9	PA2383	transcriptional regulator	pyoverdine	IA001	Pseudomonas aeruginosa PAO1
BUKK_00142	1413	VFG016053	470	463	421	82.6	87.5	5e-32	28	46.6	pvdH	2,4-diaminobutyrate 4-transaminase	Pyoverdine	CVF551	Pseudomonas putida F1
2125PM_01695	1677	VFG037121	558	554	560	100	99.1	9e-110	37	59.3	recN	DNA repair protein	Recombinational repair protein	CVF763	Neisseria meningitidis 053442
2125PM_01598	696	VFG031736	231	228	231	96.1	99.1	3e-45	36.4	60.2	regX3	two component transcriptional regulator	RegX3	CVF667	Mycobacterium vanbaalenii PYR-1
2125PM_01241	2220	VFG001887	739	734	747	99.9	99.7	0	42.6	62.4	relA	GTP pyrophosphokinase ((p)ppGpp synthetase I) stringent stress response RelA	RelA	VF0260	Legionella pneumophila subsp. pneumophila str. Philadelphia 1
ATCC_1662_00069	3333	VFG036679	1110	1902	1235	87.3	62.1	4e-85	25.5	42.9	frpC	putative RTX-family exoprotein	RTX toxin	CVF204	Neisseria meningitidis alpha14
ATCC_1662_00065	4554	VFG036680	1517	1629	1040	62.4	60.6	3e-162	35.6	53.1	frpC	iron-regulated protein FrpC	RTX toxin	CVF204	Neisseria meningitidis alpha710
A1_01767	1848	VFG007024	615	368	244	39.5	64.9	1e-68	48.4	66	rtxB	RtxB protein	RTX toxin	CVF263	Vibrio cholerae O395
ATCC_2095_00914	8268	VFG042367	2755	1431	545	18.5	34.5	4e-41	33	46.6	LH0147	Adhesin	Sab	SS169	Escherichia coli O113:H21 str. EH41
HN06_02143	1497	VFG035333	498	388	137	27.5	35.3	5e-44	55.5	75.2	EC55989_3317	hypothetical protein	SCI-I T6SS	CVF734	Escherichia coli 55989
2125PM_01599	1296	VFG031677	431	384	251	57.1	65.1	1e-36	33.1	56.2	senX3	sensor histidine kinase SenX3	SenX3	CVF666	Mycobacterium smegmatis str. MC2 155
ATCC_1662_00842	2409	VFG002285	802	382	368	45.1	91.1	7e-54	34.8	52.4	nanH	sialidase	sialidase	VF0391	Clostridium perfringens ATCC 13124
2125PM_00183	1200	VFG044196	399	396	316	77.4	78.8	5e-33	27.2	49.1	fslD	hypothetical protein	Siderophore	IA037	Francisella tularensis subsp. tularensis SCHU S4
A11_02212	1875	VFG026971	624	377	284	45.4	74.3	1e-100	54.6	73.6	sigA/rpoV	RNA polymerase sigma factor	Sigma A	CVF325	Mycobacterium tuberculosis CAS/NITR204
2125PM_00972	645	VFG001867	214	196	207	95.3	98	2e-50	42	57.5	sodB	superoxide dismutase	SodB	VF0169	Legionella pneumophila subsp. pneumophila str. Philadelphia 1
3480_01446	561	VFG000463	186	177	186	100	99.4	9e-62	52.7	65.1	sodCI	Gifsy-2 prophage: superoxide dismutase precursor (Cu-Zn)	SodCI	VF0109	Salmonella enterica subsp. enterica serovar Typhimurium str. LT2
2125PM_00412	948	VFG044254	315	326	303	94.3	89.6	2e-35	32	51.5	sbnA	O-Acetyl serine sulfhydrylase	staphyloferrin B	IA027	Staphylococcus aureus subsp. aureus str. Newman
BUKK_00998	1137	VFG005258	378	365	249	64	60.5	6e-36	45.4	52.2	sclB	SclB protein	Streptococcal collagen-like proteins	CVF116	Streptococcus pyogenes SSI-1
2125PM_01235	1302	VFG005579	433	434	432	98.8	98.6	0	60.6	73.4	eno	phosphopyruvate hydratase	Streptococcal enolase	CVF153	Streptococcus pneumoniae D39
2125PM_01138	510	VFG019080	169	267	188	98.8	68.9	3e-26	33	50	slrA	peptidyl-prolyl cis-trans isomerase, cyclophilin-type	Streptococcal lipoprotein rotamase A	CVF129	Streptococcus pneumoniae CGSP14
2125PM_01139	552	VFG019079	183	267	188	88	68.9	5e-26	34	50.5	slrA	peptidyl-prolyl cis-trans isomerase	Streptococcal lipoprotein rotamase A	CVF129	Streptococcus pneumoniae Hungary19A-6
2125PM_01161	1005	VFG005353	334	336	329	96.7	96.7	2e-108	50.8	65.3	plr/gapA	glyceraldehyde-3-phosphate dehydrogenase	Streptococcal plasmin receptor/GAPDH	CVF123	Streptococcus agalactiae A909
2125PM_00291	1446	VFG032167	481	461	458	91.5	91.5	4e-46	28.2	46.9	hpt	sugar phosphate transporter	Sugar-uptake system	CVF237	Listeria monocytogenes Finland 1998
2125PM_00469	1293	VFG032174	430	461	390	86.5	82.2	5e-38	28.7	46.4	hpt	hexose phosphate transport protein	Sugar-uptake system	CVF237	Listeria seeligeri serovar 1/2b str. SLCC3954
2125PM_00466	1380	VFG032174	459	461	453	97.4	97.8	4e-135	46.8	64.2	hpt	hexose phosphate transport protein	Sugar-uptake system	CVF237	Listeria seeligeri serovar 1/2b str. SLCC3954
2125PM_00013	528	VFG042129	175	2373	157	89.1	6.5	9e-23	38.2	58	mlr6331	hypothetical protein	T3SS	SS026	Mesorhizobium loti MAFF303099
36950_00340	705	VFG042104	234	243	193	81.2	74.5	1e-22	33.7	50.8	mll6352	transposase	T3SS	SS026	Mesorhizobium loti MAFF303099
D1_01843	588	VFG042130	195	176	149	75.9	84.7	1e-32	40.3	59.1	mlr6326	putative DNA invertase	T3SS	SS026	Mesorhizobium loti MAFF303099
F1_01080	591	VFG042130	196	176	160	81.1	87.5	3e-26	36.9	54.4	mlr6326	putative DNA invertase	T3SS	SS026	Mesorhizobium loti MAFF303099
BUKK_02238	2886	VFG042136	961	755	689	68.4	86.9	5e-34	24.7	43.4	mlr6323	putative resolvase	T3SS	SS026	Mesorhizobium loti MAFF303099
HN05_00456	630	VFG042130	209	176	164	78.5	82.4	3e-21	34.1	49.4	mlr6326	putative DNA invertase	T3SS	SS026	Mesorhizobium loti MAFF303099
2125PM_00468	1566	VFG042241	521	485	231	42.4	43.7	6e-25	34.2	54.5	hrpX	HrpX	T3SS	SS007	Pantoea stewartii subsp. stewartii str. SS104
2125PM_01096	741	VFG039532	246	244	243	98.4	99.6	4e-100	56.8	75.7	CbuG_0446	hypothetical protein	T4SS effectors	CVF803	Coxiella burnetii CbuG_Q212
P1062_02021	492	VFG039488	163	153	147	89.6	96.1	7e-38	42.9	67.3	CbuK_0601	hypothetical protein	T4SS effectors	CVF803	Coxiella burnetii CbuK_Q154
D2_02211	1371	VFG041176	456	1385	337	71.1	24	1e-29	30.3	45.7	SG1048	RHS family protein	T6SS	SS177	Salmonella enterica subsp. enterica serovar Gallinarum str. 287/91
2125PM_02045	1098	VFG044377	365	363	336	90.4	89.3	3e-29	27.7	45.5	qbsB	QbsB	thioquinolobactin	IA009	Pseudomonas fluorescens ATCC 17400
2125PM_01889	723	VFG044378	240	387	241	97.9	61.8	1e-54	42.7	57.7	qbsC	QbsC	thioquinolobactin	IA009	Pseudomonas fluorescens ATCC 17400
2125PM_01107	690	VFG006288	229	220	220	93.9	95.9	2e-24	31.4	50.5	exbB	biopolymer transport protein	Ton system	CVF202	Neisseria meningitidis Z2491
CIRMBP-0747_00092	2565	VFG044073	854	755	861	98.5	98.5	6e-154	35.5	52.5	ctuA	putative TonB-denpendent outer membrane receptor	Transferrin and lactoferrin-mediated iron uptake	IA066	Campylobacter jejuni subsp. jejuni NCTC 11168
2125PM_01529	1113	VFG030700	370	391	244	65.1	62.4	6e-83	48	71.3	sugC	sugar ABC transporter ATP-binding protein SugC	Trehalose-recycling ABC transporter	CVF651	Mycobacterium abscessus subsp. bolletii 50594
2125PM_00196	651	VFG030700	216	391	196	90.3	48.8	2e-31	33.7	52	sugC	sugar ABC transporter ATP-binding protein SugC	Trehalose-recycling ABC transporter	CVF651	Mycobacterium abscessus subsp. bolletii 50594
TX1_00323	1497	VFG030700	498	391	233	46.6	57.5	5e-27	31.3	51.1	sugC	sugar ABC transporter ATP-binding protein SugC	Trehalose-recycling ABC transporter	CVF651	Mycobacterium abscessus subsp. bolletii 50594
2125PM_00160	1089	VFG030704	362	393	294	78.5	73	9e-72	43.5	59.9	sugC	Putative sugar-transport ATP-binding protein ABC transporter SugC	Trehalose-recycling ABC transporter	CVF651	Mycobacterium canettii CIPT 140070017
2125PM_02123	798	VFG030678	265	409	240	90.6	55.5	7e-26	28.3	51.7	sugC	ABC transporter-like protein	Trehalose-recycling ABC transporter	CVF651	Mycobacterium gilvum PYR-GCK
2125PM_00562	1518	VFG030678	505	409	216	42.4	51.1	3e-24	31	54.2	sugC	ABC transporter-like protein	Trehalose-recycling ABC transporter	CVF651	Mycobacterium gilvum PYR-GCK
C48-1_00017	834	VFG030623	277	275	263	93.9	95.3	1e-46	36.5	56.3	sugB	binding-protein-dependent transport systems inner membrane component	Trehalose-recycling ABC transporter	CVF651	Mycobacterium gilvum PYR-GCK
CIRMBP-0873_01532	738	VFG030694	245	409	202	81.6	47.2	2e-36	37.6	60.4	sugC	sugar ABC transporter ATP-binding protein	Trehalose-recycling ABC transporter	CVF651	Mycobacterium gilvum Spyr1
ATCC_1662_01581	1068	VFG030694	355	409	355	95.8	84.1	5e-80	40.6	58.9	sugC	sugar ABC transporter ATP-binding protein	Trehalose-recycling ABC transporter	CVF651	Mycobacterium gilvum Spyr1
2125PM_01122	1050	VFG030697	349	392	296	82.8	75.5	8e-80	44.6	63.2	sugC	ABC transporter, ATP-binding protein SugC	Trehalose-recycling ABC transporter	CVF651	Mycobacterium intracellulare MOTT-02
C48-1_00018	885	VFG030570	294	305	274	92.9	87.2	4e-36	32.1	54.7	sugA	ABC transporter permease	Trehalose-recycling ABC transporter	CVF651	Mycobacterium smegmatis str. MC2 155
C48-1_00020	1107	VFG030680	368	405	386	99.2	94.8	8e-122	50.3	64	sugC	ABC transporter-like protein	Trehalose-recycling ABC transporter	CVF651	Mycobacterium sp. JLS
2125PM_00162	1059	VFG030722	352	392	295	82.1	73.2	2e-76	42.4	61	sugC	ABC transporter, ATP-binding protein SugC	Trehalose-recycling ABC transporter	CVF651	Mycobacterium yongonense 05-1390
2125PM_00066	1299	VFG005552	432	427	336	77.1	77	5e-55	35.7	53.6	tig/ropA	Trigger factor, putative	Trigger factor	CVF149	Streptococcus sanguinis SK36
ATCC_15742_00711	1023	VFG009361	340	364	312	90.6	84.3	2e-55	35.9	54.8	trpD	anthranilate phosphoribosyltransferase	Tryptophan synthesis	CVF308	Mycobacterium smegmatis str. MC2 155
ATCC_1662_00085	735	VFG041119	244	245	239	97.1	93.5	2e-42	36.4	54.4	regB	two-component response regulator protein	TSS-5	SS192	Burkholderia pseudomallei K96243
2125PM_00113	720	VFG041119	239	245	232	96.2	93.9	2e-46	36.6	55.6	regB	two-component response regulator protein	TSS-5	SS192	Burkholderia pseudomallei K96243
2125PM_00125	1542	VFG041746	513	442	434	81.7	93	1e-42	30.2	46.8	BPSS1627	type III secretion system ATPase	TTS2	SS013	Burkholderia pseudomallei K96243
2125PM_01295	630	VFG023572	209	210	204	96.7	96.2	1e-35	34.8	58.8	YE105_C0309	putative two-component response regulator	TTSS	chromosomally encoded) (CVF046	Yersinia enterocolitica subsp. palearctica 105.5R(r)
Pm70_00616	1575	VFG021014	524	366	230	41.4	61.2	4e-23	35.7	55.7	pipB2	effector protein pipB2	TTSS-2 translocated effectors	CVF035	Salmonella enterica subsp.enterica serovar Schwarzengrund str. CVM19633
3480_01500	702	VFG038216	233	238	233	99.6	95.8	7e-45	37.3	60.1	bfmR	putative response regulator (activator) in two-component regulatory system (OmpR family)	Two-component system	CVF778	Acinetobacter baumannii 1656-2
2125PM_00014	1335	VFG013118	444	445	432	96.2	97.1	0	62.3	79.2	comE/pilQ	competence protein E	Type IV pili	CVF486	Haemophilus influenzae Rd KW20
2125PM_00874	723	VFG013117	240	235	233	94.6	95.7	2e-41	39.1	54.9	pilD	prepilin peptidase	Type IV pili	CVF486	Haemophilus somnus 129PT
BUKK_01355	2001	VFG042866	666	455	391	55.9	84.6	2e-31	26.9	49.6	pilT	membrane protein, Tfp pilus assembly, pilus retraction ATPase PilT	type IV pili	AI111	Legionella pneumophila subsp. pneumophila str. Philadelphia 1
2125PM_01779	2013	VFG042866	670	455	406	58.1	88.4	2e-32	26.4	48.3	pilT	membrane protein, Tfp pilus assembly, pilus retraction ATPase PilT	type IV pili	AI111	Legionella pneumophila subsp. pneumophila str. Philadelphia 1
D1_01834	2001	VFG042866	666	455	415	58.6	88.6	2e-34	25.8	49.2	pilT	membrane protein, Tfp pilus assembly, pilus retraction ATPase PilT	type IV pili	AI111	Legionella pneumophila subsp. pneumophila str. Philadelphia 1
D2_02084	1968	VFG042866	655	455	418	60.3	89.2	4e-37	27.5	48.6	pilT	membrane protein, Tfp pilus assembly, pilus retraction ATPase PilT	type IV pili	AI111	Legionella pneumophila subsp. pneumophila str. Philadelphia 1
DY120818_01684	2007	VFG042866	668	455	403	57.2	86.6	7e-30	24.8	47.1	pilT	membrane protein, Tfp pilus assembly, pilus retraction ATPase PilT	type IV pili	AI111	Legionella pneumophila subsp. pneumophila str. Philadelphia 1
HN05_00459	1974	VFG042866	657	455	429	61.2	91.4	8e-32	25.4	46.4	pilT	membrane protein, Tfp pilus assembly, pilus retraction ATPase PilT	type IV pili	AI111	Legionella pneumophila subsp. pneumophila str. Philadelphia 1
2125PM_00875	1212	VFG042818	403	380	380	94.3	100	0	98.9	99.5	hofC	HofC	type IV pili	AI107	Pasteurella multocida subsp. multocida str. Pm70
2125PM_00876	1386	VFG042817	461	461	461	100	100	0	99.3	99.3	hofB	HofB	type IV pili	AI107	Pasteurella multocida subsp. multocida str. Pm70
2125PM_00877	435	VFG042816	144	144	144	100	100	9e-103	100	100	ptfA	hypothetical protein	type IV pili	AI107	Pasteurella multocida subsp. multocida str. Pm70
2125PM_02116	954	VFG001214	317	445	325	98.4	72.1	2e-60	36	56.6	pilR	two-component response regulator PilR	Type IV pili	VF0082	Pseudomonas aeruginosa PAO1
2125PM_00657	642	VFG042734	213	214	209	96.7	97.2	6e-94	61.2	81.8	vfr	cAMP-regulatory protein	type IV pili	AI097	Pseudomonas aeruginosa PAO1
HS_SKN01_01836	1446	VFG001214	481	445	215	43	47.4	7e-34	36.3	59.5	pilR	two-component response regulator PilR	Type IV pili	VF0082	Pseudomonas aeruginosa PAO1
2125PM_00979	546	VFG042882	181	244	162	87.8	66.4	8e-32	38.3	57.4	pilF	type IV pilus biogenesis/stability protein PilW	type IV pili	AI113	Vibrio vulnificus CMCP6
D2_02063	669	VFG002308	222	324	147	63.5	42.9	6e-27	43.5	57.8	pilL	type IV pilus biosynthesis protein PilL	Type IV pili	VF0401	Yersinia enterocolitica subsp.enterocolitica 8081
BUKK_02218	630	VFG013650	209	356	166	78.9	43.5	3e-24	37.3	53.6	pilL	pilus biogenesis protein	Type IV pili	CVF049	Yersinia pseudotuberculosis IP 31758
HN05_00483	675	VFG013650	224	356	129	57.6	34.6	3e-26	38	59.7	pilL	pilus biogenesis protein	Type IV pili	CVF049	Yersinia pseudotuberculosis IP 31758
2125PM_01172	1236	VFG035946	411	1588	210	47	12.7	5e-23	36.7	55.7	upaG/ehaG	adhesin	UpaG adhesin, trimeric AT	CVF740	Escherichia coli O55:H7 str. CB9615
D2_00564	1767	VFG044173	588	254	251	42.7	98.8	1e-98	55	75.3	pvuE	iron-dicitrate transporter ATP-binding subunit	vibrioferrin	IA038	Vibrio parahaemolyticus RIMD 2210633
2125PM_01389	897	VFG044176	298	307	280	94	91.2	5e-82	43.6	64.6	pvuB	iron-dicitrate transporter substrate-binding subunit	vibrioferrin	IA038	Vibrio parahaemolyticus RIMD 2210633
2125PM_00500	756	VFG044173	251	254	232	92	91.3	8e-42	30.2	57.3	pvuE	iron-dicitrate transporter ATP-binding subunit	vibrioferrin	IA038	Vibrio parahaemolyticus RIMD 2210633
2125PM_01388	984	VFG044175	327	345	288	88.1	83.2	3e-55	38.9	60.4	pvuC	putative ferrichrome ABC transporter permease	vibrioferrin	IA038	Vibrio parahaemolyticus RIMD 2210633
2125PM_01854	1053	VFG044185	350	356	313	88.9	86.8	3e-102	50.5	65.8	VVA1298	phospho-2-dehydro-3-deoxyheptonate aldolase	vulnibactin	IA023	Vibrio vulnificus YJ016
2125PM_00758	1086	VFG044185	361	356	312	86.1	86.8	1e-102	48.1	67	VVA1298	phospho-2-dehydro-3-deoxyheptonate aldolase	vulnibactin	IA023	Vibrio vulnificus YJ016
A1_00806	1731	VFG016185	576	581	497	84.9	84.5	2e-94	36	61.4	ybtQ	ABC transporter, ATP-binding/permease protein	Yersiniabactin	CVF556	Pseudomonas syringae pv. phaseolicola 1448A
A1_00807	1782	VFG034074	593	570	587	95.8	97.4	2e-113	34.6	55.2	ybtP	hypothetical protein	Yersiniabactin siderophore	CVF458	Escherichia coli O83:H1 str. NRG 857C
2125PM_00144	1659	VFG044303	552	588	492	87.7	82	2e-55	27.8	51.4	nrpA	siderophore ABC transporter ATP-binding/permease	yersiniabactin-related	IA035	Proteus mirabilis HI4320
2125PM_00143	1749	VFG044304	582	575	553	93.6	94.6	7e-53	25.3	48.1	nrpB	siderophore ABC transporter ATP-binding/permease	yersiniabactin-related	IA035	Proteus mirabilis HI4320
2125PM_00748	1764	VFG044304	587	575	582	95.4	96.2	2e-42	25.9	45	nrpB	siderophore ABC transporter ATP-binding/permease	yersiniabactin-related	IA035	Proteus mirabilis HI4320
TX1_00324	1710	VFG044304	569	575	575	99.5	99.3	5e-101	32.7	57.9	nrpB	siderophore ABC transporter ATP-binding/permease	yersiniabactin-related	IA035	Proteus mirabilis HI4320
TX1_00325	1740	VFG044304	579	575	537	91.7	92.7	8e-99	33.9	57.4	nrpB	siderophore ABC transporter ATP-binding/permease	yersiniabactin-related	IA035	Proteus mirabilis HI4320
